# Supplementary material for: Atmospheric deposition and river runoff stimulate the utilization of dissolved organic phosphorus in coastal seas
Source: Nat Commun. 2024 Jan 30;15:658. doi: 10.1038/s41467-024-44838-7 (PMC10828365; doi:10.1038/s41467-024-44838-7)
Supplement: Supplementary file 4 — Source data [file 41467_2024_44838_MOESM4_ESM.xlsx]

## Sheet: Figure 1
Figure 1	Stations for microcosm experiments
Stations	Latitude (°)	Longitude (°)
E1	32	123.48
B1	38.36	119.79
Y1	37.49	123.97
Y2	37.04	123.97
Y3	36	123

## Sheet: Figure 2
Figure 2a	△R responses to nutrients additions								Figure 2b	△R responses to aerosol and riverine water additions
Stations		N	P	N+P						Spring	Summer
E1	Sample 1	-0.00359	0.0057	0.00243						0.03974	0.01242
	Sample 2	0.01431	0.00738	0.00158						0.01803	0.0111
	Sample 3	-0.00386	0.0073	0.00574						0.0289	0.01438
Y3 Spring	Sample 1	0.05464	-0.00372	0.06383						0.05318	0.01959
	Sample 2	0.04885	0.00462	0.05604						0.02003	0.01833
	Sample 3	0.05326	-0.01742	0.06897						0.01792	0.01691
B1 Spring	Sample 1	0.03715	0.000541178	0.06297						0.02752	0.01644
	Sample 2	0.03372	0.000600908	0.05733						0.01386	0.01559
	Sample 3	0.0356	0.00394	0.05813						0.0218	0.01785
Y1	Sample 1	0.000669336		0.04566						0.01874	0.01565
	Sample 2	0.00684		0.0457						0.02326	0.01515
	Sample 3	0.01746		0.05144						0.01076	0.01858
Y1-DCM	Sample 1	0.00133		0.00401						0.02223	0.0101
	Sample 2	-0.0097		-0.00526						0.02532	0.00115
	Sample 3	0.00547		0.00402						0.01544	0.01168
Y2	Sample 1	0.01824	0.04216	0.06358						0.02734	2.36963e-05
	Sample 2	0.00291	0.02774	0.05464						0.03316	-0.00105
	Sample 3	0.03033	0.03895	0.0764						0.02904	-0.000564632
Y3 Summer	Sample 1	0.01511	0.00333	0.07528						0.01592	-0.00255
	Sample 2	0.01228	-0.00808	0.06757						0.00775	0.000415594
	Sample 3	0.000398319	-0.00557	0.06924						0.01315	0.00793
B1Summer	Sample 1	0.01533	0.0138	0.04241						0.01961	0.00397
	Sample 2	-0.00534	0.0053	0.02473						0.02323	0.000429927
	Sample 3	0.01184	0.01577	0.03409						0.02713	0.01302
										0.02829	0.00957
										0.02192	0.0048
										0.02963	0.00555
											0.00947
											0.00241
											0.01063
											0.01227
											0.00277
											0.00986
											0.02529
											0.01307
											0.02036
											0.01478
											0.00845
											0.00541
											0.03363
											0.01171
											0.02083

## Sheet: Figure 3
Figure 3	activity of alkaline phosphatase (APA) response to aerosol additions
	nM P·h-1
Fig 3a	E1 Spring	Incubation days	Sample 1	Sample 2	Sample 3		Fig 3c	Y1	Incubation days	Sample 1	Sample 2	Sample 3		Fig 3g	Y2	Incubation days	Sample 1	Sample 2	Sample 3
	Control group	0	0.406667	0.286667	0.42			Control group	0	25.6938	31.3365	21.5721			Control group	0	8.63855	9.49186	8.76788
	Control group	3	11.4148	9.31839	11.4638			Control group	1	99.4681	89.3322	81.6186			Control group	3	12.8104	12.8404	7.03023
		5	6.90123	4.17957	3.63638				4	58.0788	50.507	48.7118				5	4.73357	6.47522	4.48934
	Aerosol-low	3	8.44256	8.0222	n/a			Aerosol-low	1	115.498	111.183	110.267			Aerosol-low	3	5.79714	6.7827	12.1853
		5	n/a	3.24467	3.26937				4	50.9833	50.4389	50.0598				5	5.03803	4.76096	7.22116
	Aerosol-medium	3	7.58326	6.03978	7.40434			Aerosol-high	1	126.395	118.899	117.603			Aerosol-medium	3	10.4564	13.8339	11.2615
		5	3.54229	2.19722	2.84474				4	47.4428	50.8225	54.4287				5	3.93763	6.82564	6.0929
	Aerosol-high	3	6.76023	n/a	6.28212										Aerosol-high	3	12.5777	14.7231	11.2479
		5	2.46358	2.19768	2.42882		Fig 3d	Y3 Summer	Incubation days	Sample 1	Sample 2	Sample 3				5	7.9522	5.85056	3.75633
								Control group	0	13.2834	17.3151	15.7733
Fig 3b	Y1-DCM	Incubation days	Sample 1	Sample 2	Sample 3
	Control group	0	2.0518	2.06586	n/a			Control group	4	26.5491	32.5956	28.1407
									6	20.3228	21.4721	18.7499
	Control group	4	2.41439	2.42283	2.30285			Aerosol-low	4	36.1605	n/a	36.8193
	Aeroso-low	4	2.45398	2.32659	n/a				6	18.2221	21.9357	n/a
	Aerosol-high	4	3.40606	3.70604	3.26762			Aerosol-medium	4	53.5511	n/a	56.6497
									6	28.4721	31.4793	n/a
								Aerosol-high	4	47.8196	53.1957	47.5518
									6	n/a	42.7446	49.23
							Fig 3e	B1 Spring	Incubation days	Sample 1	Sample 2	Sample 3
								Control group	0	0.998547	0.895653	0.877877
								Control group	3	5.3023	4.92402	4.1621
								Aerosol-low	3	12.2719	10.0083	10.1801
								Aerosol-high	3	15.0086	12.7997	12.4627
							Fig 3f	B1 Summer	Incubation days	Sample 1	Sample 2	Sample 3
								Control group	0	164.678	172.749	199.804
								Control group	2	168.613	189.058	188.423
									3	180.307	204.247	205.258
									4	129.385	147.234	151.271
								Aerosol-low	2	212.446	193.189	173.053
									3	247.269	276.494	269.491
									4	180.84	197.158	191.874
								Aerosol-high	2	202.069	182.707	184.907
									3	430.94	464.917	432.226
									4	511.907	451.864	421.607

## Sheet: Figure 4
Figure 4	Phosphours utilization response to aerosol additions
Fig 4a	Control groups			Aerosol treatment				Fig 4b	Control groups			Aerosol treatment				Fig 4c	Control groups			Aerosol treatment
	△DIP (μM)	△DOP (μM)	△DOP* (μM)	△DIP (μM)	△DOP (μM)	△DOP* (μM)			△DIP (μM)	△DOP (μM)	△DOP* (μM)	△DIP (μM)	△DOP (μM)	△DOP* (μM)			△DIP (μM)	△DOP (μM)	△DOP* (μM)	△DIP (μM)	△DOP (μM)	△DOP* (μM)
	0.036	-0.016	-0.00808	0.03065	-5.28281e-08	-0.02086			0.01	-0.0289	0.02268	0.01015	0.0268	0.05454			0.002	0.054	0.00296	0.00235	0.0766	0.03218
	0.032	-0.002	-0.03221	0.03065	0.02	-0.00274			0	0.007	0.01685	0.02015	-0.0181	0.04852			0.003	0.0409	-0.00503	0.00235	0.0507	0.02851
	0.041	0.00835	-0.00496	0.04165	0.019	-0.03624			0	-0.0225	0.01744	0.02015	-0.0128	0.08562			0.005	0.0276	-0.0048	0.00735	0.0637	0.02429
	0.049	-0.0469	0.01163	0.04331	-0.012	-0.03039			0.013	0.002	-0.01493	0.01031	-0.0118	0.07955			0.001	0.029	0.03388	0.0027	0.0714	0.05817
	0.05	-0.0162	0.01313	0.03631	0.005	-0.00464			0.02	-0.02	-0.02419	0.02031	-0.0058	0.07811			0.003	0.007	0.00675	0.0027	0.0596	0.05361
	0.039	-0.0055	0.016	0.04731	0.014	-0.06314			0.012	0.0181	-0.0138	0.02031	-0.0297	0.14921			0.002	-0.002	0.0591	0.0057	0.0499	0.05094
				0.03861	-0.016	-0.03882						0.01062	0.0399	0.13805			0.005	0.0083	0.06667	0.0034	0.0591	0.08528
				0.04361	-0.011	-0.05194						0.01062	-0.0116	0.00595			0.006	0.0878	0.03692	0.0004	0.062	0.07912
				0.04961	0.003	-0.03544						0.01062	0.0188	-0.0036			0.005	0.0047	0.04104	0.0024	0.0495	0.0871
				0.07722	-0.0126	-0.00722						0.01435	0.0431	0.00221			0.012	0.04	0.17675	0.00165	0.029	0.0591
				0.07122	-0.0078	0.00253						0.02035	-0.0183	0.00983			0.008	0.0444	0.17325	0.00465	0.016	0.04147
				0.07522	-0.0365	-0.00522						0.01535	0.0424	0.0019			0.01	0.0563	0.18125	0.00165	-0.041	0.1117
				0.08888	-0.0236	-0.04076						0.0137	0.0305	0.00625						0.00461	0.048	0.13133
				0.09088	-0.0384	-0.04276						0.0187	-0.0016	0.02346						0.00361	-0.011	0.06295
				0.08388	-0.0412	-0.02826						0.0157	0.0229	0.01521						0.00261	-0.01	0.0287
												0.0114	0.008	0.02358						0.01122	0.0194	0.02982
												0.0224	-0.0274							0.00422	0.0812	0.01829
												0.0144	0.0094							0.00122	0.0026	0.00454
																				0.01588	0.0385	0.00216
																				0.01588	0.0941	0.19653
																				0.01388	0.0239	0.1999
																				0.01722	0.0522	0.20765
																				0.01322	0.0422	0.28774
																				0.01422	0.0528	0.28449
																				0.03288	0.0155	0.28274
																				0.02988	0.0345
																				0.02788	0.0544

## Sheet: Figure 5
Figure 5a	Spearman correlations between measured variables that could impact DOP utilization						Figure 5b	Correlation between treatment-induced change of average APA over time course during incubation and change of DIN:DIP at the beginning of incubation
	Chl aavg (μg·L-1)	△DIN (μM)	△DOP (μM)	△DOP* (μM)	APAavg (nM P·h-1)			△(N:P)0	(APAT-avg-APAC-avg)/APAC-avg (%)
	0.712571	0.0794	0.054	0.0029625	20.0518			39.8222	12.4855
	0.759714	0.552406	0.0766	0.0321754	22.5554			77.4496	58.4341
	0.831381	0.973913	0.0714	0.0581695	31.7689			147.533	58.6594
	0.753286	-0.0324	0.0409	-0.005025	23.7942			120.714	79.6171
	0.783095	1.27233	0.062	0.0791203	37.7518			30.2155	-25.6233
	0.714714	0.0032	0.0276	-0.0048	20.888			59.1645	-12.0306
	0.848333	1.43203	0.0495	0.0871016	37.5184			113.569	11.4044
	0.244333	-0.0309	0.002	-0.0149313	8.72751			21.2415	-26.9789
	0.274467	0.324806	0.0431	0.00595039	6.49124			41.8556	4.66534
	0.2444	0.376513	0.0305	0.00983204	7.67754			81.3097	4.36703
	0.237267	0.557725	0.008	0.0234578	9.72283			30.2079	38.8758
	0.2502	-0.0671	-0.02	-0.0241937	9.60249			59.1496	28.7608
	0.253533	0.268006	-0.0183	-0.00359961	7.01184			113.54	17.1763
	0.2472	0.329613	-0.0016	0.00190079	10.0505			61.2646	87.3643
	0.2514	0.601725	-0.0274	0.0152078	10.0218			189.228	135.328
	0.246933	-0.0288	0.0181	-0.0138	6.76248			150.342	150.062
	0.282467	0.280906	0.0424	0.00220664	9.39145			76.9129	119.405
	0.245333	0.351213	0.0229	0.00625079	8.70743			228.384	164.696
	0.270533	0.607725	0.0094	0.0235828	7.92403			185.388	188.028
	0.3939	0.59	0.007	0.033875	2.90983			11.8972	-38.4051
	0.48476	1.02	0.016	0.0590975	5.45199			23.3417	-48.5625
	0.49608	2.159	-0.011	0.131328	6.84767			6.56917	-16.1854
	0.462053	1.17	0.009	0.068365	7.27638			11.5019	-31.2569
	0.362493	0.14	-0.002	0.00675	2.51999			22.5903	-41.1675
	0.505573	0.69	-0.041	0.0414725	5.52899			-37.9359	4.87572
	0.445533	1.829	-0.01	0.111703	6.67031			-74.5296	8.89063
	0.465933	0.69	-0.002	0.037365	7.25829			-21.964	12.7251
	1.95707	0.446667	-0.016	-0.00808333	6.24089			-43.1509	17.4574
	2.45277	0.206667	-0.0120001	-0.0303884	3.84407			-26.1827	19.7473
	2.7105	-0.00333333	-0.0160002	-0.0388185	3.21016			-49.2075	27.4527
	1.98383	-0.00333333	-0.002	-0.0322083	4.59488			3.63467	0.88639
	2.16907	0.446667	0.0199999	-0.00273589	3.85118			13.1215	22.2041
	1.838	0.576667	0.00834745	-0.00495833	5.17341			3.63467	-2.14397
	2.5118	-0.253333	0.0139999	-0.0631384	3.55636			13.1215	28.5877
	2.58527	0.226667	0.00299979	-0.0354435	3.04365			2.09465	25.2339
	0.404767	1.14667	0.0083	0.0666667	61.0802			6.37267	103.675
	0.466967	1.18667	0.0194	0.0629466	64.0583			11.0248	22.0301
	0.507167	0.546667	0.0385	0.0182865	66.5107			40.9677	95.8409
	0.397	0.686667	0.0878	0.0369167	57.0585			1.21366	17.707
	0.4511	0.526667	0.0812	0.0286966	64.3193			3.62248	78.3625
	0.4903	0.326667	0.0941	0.00453647	67.0195			11.7425	26.8396
	0.415033	0.736667	0.0047	0.0410417	50.6342			43.3624	96.7033
	0.489733	0.496667	0.0026	0.0298216	60.6331			0.45424	12.0127
	0.504233	0.256667	0.0239	0.00216147	64.5346			1.34637	66.3019
	0.620467	0.97	-0.0469	0.011625	2.23309			43.8584	67.339
	0.749767	1.12	-0.0126	-0.00722005	2.25289
	0.742967	0.77	-0.0236	-0.0407552	2.72893
	0.597233	1.01	-0.0162	0.013125	2.24434
	0.714633	1.18	-0.0078	0.00252995	2.19622
	0.711033	0.77	-0.0384	-0.0427552	2.88595
	0.7197	0.89	-0.0412	-0.0282552	3.09321
	2.403	3.02	0.04	0.17675	160.746
	2.7676	3.42	0.0522	0.19653	201.308
	3.2152	5.13	0.0155	0.287745	327.398
	2.8486	3.58	0.0578	0.209809	196.158
	3.5392	4.72	0.0492	0.277235	314.806
	2.36607	2.9	0.0444	0.17325	178.322
	2.4428	3.41	0.0422	0.199905	209.897
	2.7504	5.03	0.0345	0.284495	318.06
	2.6078	3.52	0.047	0.209059	226.183
	2.7074	5	0.0492	0.297735	350.765
	2.52103	3.06	0.0563	0.18125	186.189
	2.8241	3.55	0.0528	0.207655	208.555
	3.1871	4.97	0.0544	0.282745	309.636
	3.2043	5.07	0.0513	0.30311	311.567

## Sheet: Figure 6
Figure 6a	Correlation between the relative change of activity of alkaline phosphatase (APA) and the Log10 (Chl a / DIP)										Figure 6b	Log10 (Chl a / DIP) in the global surface ocean
	Log10(Chl a / DIP) (g/mol)	(APAT-APAC)/APAC (%)
Y3 Summer	1.82391	36.2024									The Chl a and DIP data are available on the following links:
	1.74689	101.706									Satellite Chlorophyll a concentrations in the surface ocean	SeaWiFS: https://oceancolor.gsfc.nasa.gov/data/seawifs/
	1.64591	80.1174										MODIS-Aqua: https://oceancolor.gsfc.nasa.gov/data/aqua/
	1.70162	63.1991									Climatological dissolved inorganic phosphorus concentrations in the surface ocean	WOA2018: https://www.ncei.noaa.gov/products/world-ocean-atlas
	1.78086	30.8399
	1.82775	101.309
	1.75756	68.9786
E1 Spring	1.07234	-26.0384
	1.19241	-33.5663
	0.89178	-40.7765
	1.10721	-13.91
	1.1774	-35.4114
	1.15551	-45.2006
B1 Spring	2.61616	131.445
	3.08015	183.057
	2.94492	139.194
	2.53975	103.255
	2.94294	159.944
	2.91756	177.357
	2.8568	144.59
	3.09505	199.434
	2.80403	227.688
B1 Summer	1.93772	37.1378
	2.14489	139.003
	1.97467	50.0062
	2.21484	131.087
	2.02871	35.3727
	2.08827	127.626
	2.08403	47.1065
	2.09418	130.734
	2.05801	31.2938
	2.18492	110.577
	2.14687	110.18
Y1 Summer	1.66073	16.1156
	1.65733	27.0713
	1.58687	24.4597
	1.75651	33.0981
	1.68059	35.1006
	1.69648	44.0885
Y1-DCM	1.34586	1.63967
	1.37017	41.0736
	1.27626	-3.97205
	1.39972	52.9634
	1.27124	41.8946
Y2 Summer	1.48961	-54.7467
	1.64998	-18.3755
	1.80505	-1.81629
	1.53932	-47.1769
	1.80675	7.73766
	1.67004	14.6622
	1.66797	73.3276
	1.94228	60.1869
	1.74991	59.9931

## Sheet: Figure S1
Figure S1	response of Chl a to nutrients additions
	μg·L-1
Fig S1a	B1 Spring	Control		N		P		N+P		N+Fe
	Incubation days	mean	SD	mean	SD	mean	SD	mean	SD	mean	SD
	0	2.64333	0.50087	2.64333	0.50087	2.64333	0.50087	2.64333	0.50087	2.64333	0.50087
	2	1.93633	0.00473	3.19089	0.05383	2.43667	0.10733	4.91933	0.1076	3.30289	0.11395
	3	1.946	0.0788	2.97378	0.06199	1.80356	0.0091	3.91956	0.05935	3.29778	0.05783
	4	1.76911	0.03521	2.68933	0.05392	1.546	0.00529	2.85111	0.10211	3.21622	0.12454
Fig S1b	E1 Spring	Control		N		P		N+P		N+Fe
	Incubation days	mean	SD	mean	SD	mean	SD	mean	SD	mean	SD
	0	0.45356	0.15159	0.45356	0.15159	0.45356	0.15159	0.45356	0.15159	0.45356	0.15159
	1	0.36444	0.05175	0.3225	0.02474	0.3085	0.00973	0.24467	0.03763	0.33617	0.02346
	2	0.35883	0.04239	0.45117	0.02336	0.43667	0.0566	0.48433	0.01102	0.47817	0.01729
	4	0.6895	0.06264	0.67233	0.15469	0.78733	0.01283	0.742	0.0456	0.85767	0.07223
Fig S1c	Y3 Spring	Control		N		P		N+P		N+P+Fe
	Incubation days	mean	SD	mean	SD	mean	SD	mean	SD	mean	SD
	0	4.467	0.69369	4.467	0.69369	4.467	0.69369	4.467	0.69369	4.467	0.69369
	3	2.73733	0.14393	4.90556	0.65027	2.43689	0.50112	5.88	0.57783	4.93356	1.01465
	5	1.92022	0.08845	3.70867	0.39233	1.89556	0.17031	3.75089	0.22055	4.84489	0.46914
Fig S1d	B1 Summer	Control		N		P		N+P		N+Fe
	Incubation days	mean	SD	mean	SD	mean	SD	mean	SD	mean	SD
	0	2.93978	0.23294	2.93978	0.23294	2.93978	0.23294	2.93978	0.23294	2.93978	0.23294
	2	2.93333	0.20365	2.67978	0.25807	3.58667	0.03828	4.60222	0.18678	3.07111	0.08181
	3	2.419	0.18795	2.92133	0.09551	2.92833	0.11954	3.706	0.49798	3.413	0.12265
	4	2.77833	0.34817	3.29933	0.293	2.86267	0.33765	3.84633	0.07816	3.505	0.78519
Fig S1e	Y1 Summer	Control		N		N+P
	Incubation days	mean	SD	mean	SD	mean	SD
	0	0.45517	0.04757	0.45517	0.04757	0.45517	0.04757
	1	0.22933	0.03492	0.26089	0.02675	0.364	0.00721
	2	0.40511	0.01567	0.37289	0.00781	0.52689	0.05689
	3	0.26289	0.06176	0.37222	0.03253	0.75044	0.04256
Fig S1f	Y1 Summer-DCM	Control		N		N+P
	Incubation days	mean	SD	mean	SD	mean	SD
	0	1.37933	0.04266	1.37933	0.04266	1.37933	0.04266
	1	0.244	0.01139	0.21556	0.03436	0.22511	0.00806
	2	0.26444	0.03107	0.26978	0.07182	0.31622	0.0283
	3	0.298	0.02609	0.30333	0.02369	0.28356	0.02835
Fig S1g	Y2 Summer	Control		N		P		N+P		N+P+Fe
	Incubation days	mean	SD	mean	SD	mean	SD	mean	SD	mean	SD
	0	0.126	0.01354	0.126	0.01354	0.126	0.01354	0.126	0.01354	0.126	0.01354
	1	0.05867	0.00843	0.069	0.01602	0.09817	0.02326	0.109	0.0172	0.09867	0.03092
	3	0.12483	0.04277	0.17983	0.02203	0.23267	0.04446	0.3065	0.04081	0.4145	0.01754
	4	0.181	0.0311	0.2205	0.01863	0.28667	0.057	0.48883	0.04297	0.5895	0.14001
Fig S1h	Y3 Summer	Control		N		P		N+P		N+P+Fe
	Incubation days	mean	SD	mean	SD	mean	SD	mean	SD	mean	SD
	0	1.28167	0.07	1.28167	0.07	1.28167	0.07	1.28167	0.07	1.28167	0.07
	1	0.8085	0.16669	0.87933	0.14926	0.8705	0.08741	1.002	0.18806	0.89467	0.25852
	2	0.63083	0.01381	0.74317	0.01825	0.5305	0.04043	1.8475	0.10093	2.13333	0.2995
	3	0.51667	0.043	0.61933	0.04312	0.451	0.02835	2.07233	0.31569	2.9765	0.72374

## Sheet: Figure S2
Figure S2	response of Chl a to aerosol and riverine water additions
	μg·L-1
Fig S2a	B1 Spring	Control		Aerosol-low		Aerosol-high		River-high
	Incubation days	mean	SD	mean	SD	mean	SD	mean	SD
	0	3.06717	0.10284	3.06717	0.10284	3.06717	0.10284	3.06717	0.10284
	2	2.079	0.28316	2.69289	0.28317	2.95222	0.08017	2.62933	0.32902
	3	1.70556	0.03601	1.98533	0.22353	2.50844	0.11388	2.55711	0.08111
	4	1.61	0.1498	2.012	0.14063	2.19956	0.23576	2.81867	0.35963
	5	1.16978	0.15634	1.33933	0.25372	1.86711	0.29036	2.00933	0.0673
Fig S2b	E1 Spring	Control		Aerosol-low		Aerosol-medium		Aerosol-high
	Incubation days	mean	SD	mean	SD	mean	SD	mean	SD
	0	0.43467	0.10556	0.43467	0.10556	0.43467	0.10556	0.43467	0.10556
	1	0.21011	0.01615	0.261	0.0104	0.27667	0.02805	0.29333	0.01507
	2	0.20756	0.05285	0.31622	0.03593	0.30656	0.03468	0.27956	0.05682
	3	0.27027	0.09587	0.46493	0.07585	0.47333	0.00849	0.41107	0.1199
	5	0.51483	0.23837	0.76911	0.18232	0.77311	0.11476	0.64528	0.17042
Fig S2c	Y3 Spring	Control		Aerosol-low		Aerosol-medium		Aerosol-high
	Incubation days	mean	SD	mean	SD	mean	SD	mean	SD
	0	4.467	0.69369	4.467	0.69369	4.467	0.69369	4.467	0.69369
	1	4.48883	0.10854	7.20444	0.26733	5.47133	0.36605	4.40333	0.64743
	2	3.27667	0.68791	4.94867	0.80917	5.47356	0.22237	6.24	0.15588
	3	2.70756	0.11519	3.40911	0.3624	3.87333	0.73526	5.35356	0.6012
	4	2.69356	0.0909	2.88778	0.34993	3.97956	0.37749	5.29289	0.20465
	5	1.73483	0.094	1.80767	0.28359	2.63483	0.15287	3.5145	0.45293
Fig S2d	B1 Summer	Control		Aerosol-low		Aerosol-high		River-low		River-high
	Incubation days	mean	SD	mean	SD	mean	SD	mean	SD	mean	SD
	0	2.9415	0.64676	2.9415	0.64676	2.9415	0.64676	2.9415	0.64676	2.9415	0.64676
	2	1.92467	0.16589	2.90433	0.48885	2.91433	0.10997	2.51167	0.31988	2.82233	0.6378
	3	2.263	0.24456	2.491	0.29535	3.501	0.32064	2.71933	0.42407	3.433	0.54319
	4	2.31567	0.12344	2.482	0.07977	3.46833	0.33478	2.42667	0.1356	3.37	0.112
	5	2.70533	0.13741	2.572	0.28848	2.42933	0.04461	2.96633	0.30262	3.18467	0.54047
Fig S2e	Y1 Summer	Control		Aerosol-low		Aerosol-high
	Incubation days	mean	SD	mean	SD	mean	SD
	0	0.47267	0.0227	0.47267	0.0227	0.47267	0.0227
	1	0.30033	0.01578	0.32167	0.01329	0.33617	0.01597
	2	0.399	0.01752	0.46317	0.02891	0.48683	0.03955
	3	0.36883	0.00764	0.43183	0.05428	0.51067	0.02533
	4	0.48717	0.02136	0.657	0.009	0.6965	0.01238
Fig S2f	Y1 Summer-DCM	Control		Aerosol-low		Aerosol-high
	Incubation days	mean	SD	mean	SD	mean	SD
	0	1.21067	0.03031	1.21067	0.03031	1.21067	0.03031
	1	0.28783	0.02175	0.28533	0.02483	0.268	0.00721
	2	0.36317	0.0199	0.568	0.03659	0.50983	0.03034
	3	0.4125	0.04049	0.67567	0.08211	0.70117	0.03371
	4	0.72383	0.02726	0.8905	0.02345	0.93317	0.06482
Fig S2g	Y2 Summer	Control		Aerosol-low		Aerosol-medium		Aerosol-high
	Incubation days	mean	SD	mean	SD	mean	SD	mean	SD
	0	0.139	0.01695	0.139	0.01695	0.139	0.01695	0.139	0.01695
	1	0.16267	0.01845	0.15522	0.01973	0.11867	0.02836	0.15244	0.03134
	3	0.23033	0.03678	0.25622	0.02015	0.26233	0.00584	0.29111	0.04199
	4	0.29233	0.04179	0.29744	0.00971	0.27856	0.01935	0.32667	0.02574
	5	0.41144	0.01695	0.50289	0.05122	0.42967	0.01984	0.35611	0.04777
Fig S2h	Y3 Summer	Control		Aerosol-low		Aerosol-medium		Aerosol-high
	Incubation days	mean	SD	mean	SD	mean	SD	mean	SD
	0	1.15811	0.05845	1.15811	0.05845	1.15811	0.05845	1.15811	0.05845
	1	1.07644	0.09028	1.18967	0.34197	0.96767	0.1986	1.01378	0.09329
	2	0.71756	0.09801	0.95156	0.00558	0.94544	0.12052	0.90911	0.07824
	3	0.59944	0.06935	0.88089	0.00916	0.89256	0.05539	0.87444	0.04209
	4	0.45567	0.04812	0.45267	0.03925	0.56956	0.03169	0.60711	0.07789
	5	0.43811	0.03339	0.528	0.06238	0.61311	0.04352	0.616	0.06679
	6	0.64267	0.15965	0.43889	0.0836	0.51611	0.0692	0.565	0.14681

## Sheet: Figure S3
Figure S3	Inorganic nutrient concentrations during the incubations
	DIN (μM)												DIP (μM)												Si(OH)4 (μM)
Fig S3a		Control		Aerosol-low		Aerosol-medium		Aerosol-high						Control		Aerosol-low		Aerosol-medium		Aerosol-high						Control		Aerosol-low		Aerosol-medium		Aerosol-high
E1 Spring	Incubation days	mean	SD	mean	SD	mean	SD	mean	SD				Incubation days	mean	SD	mean	SD	mean	SD	mean	SD				Incubation days	mean	SD	mean	SD	mean	SD	mean	SD
	0	9.83333	0.22053	10.3333	0.22053	10.8333	0.22053	11.8333	0.22053				0	0.065	0.00557	0.06565	0.00557	0.06631	0.00557	0.06761	0.00557				0	2.93	0.01	2.93	0.01	2.93	0.01	2.93	0.01
	1	9.75	0.52849	10.15	0.21071	10.9633	0.34819	12.26	0.26514				1	0.031	0.00361	0.03733	0.00321	0.033	0.0052	0.033	0.00265				1	3.11667	0.15503	3.13333	0.03786	3.19	0.06083	3.18333	0.03512
	2	9.53667	0.38527	10.1667	0.20207	10.8933	0.28989	12.0867	0.26539				2	0.023	0.00265	0.034	0.00458	0.02933	0.00321	0.03	0.00265				2	3.06	0.14526	3.10667	0.04163	3.15333	0.07234	3.14	0.03606
	3	9.7	0.4564	10.21	0.25239	10.9133	0.39273	12.12	0.21				3	0.02933	0.00115	0.03533	0.00351	0.03267	0.00289	0.033	0.00265				3	3.05333	0.15567	3.07	0.05568	3.12	0.06928	3.13333	0.04509
	5	9.49333	0.37421	10.1033	0.29738	10.68	0.35539	11.8033	0.34269				5	0.02867	0.00153	0.03133	0.00404	0.024	4.24919e-18	0.02367	0.00603				5	2.92667	0.15948	2.95667	0.06506	2.99	0.0781	2.96	0.05
Fig S3b		Control		Aerosol-low		Aerosol-medium		Aerosol-high						Control		Aerosol-low		Aerosol-medium		Aerosol-high						Control		Aerosol-low		Aerosol-medium		Aerosol-high
Y3 Spring	Incubation days	mean	SD	mean	SD	mean	SD	mean	SD				Incubation days	mean	SD	mean	SD	mean	SD	mean	SD				Incubation days	mean	SD	mean	SD	mean	SD	mean	SD
	0	0.49057	0.07174	0.99055	0.07174	1.49053	0.07174	2.49049	0.07174				0	0.04	0	0.04035	0	0.0407	0	0.0414	0				0	0.78667	0.00577	0.78667	0.00577	0.78667	0.00577	0.78667	0.00577
	1	0.35577	0.02817	0.44875	0.00163	0.58333	0.07618	1.09183	0.10784				1	0.03	0	0.02	0	0.03	0	0.02667	0.00577				1	0.44667	0.18009	0.47	0.01	0.51333	0.01528	0.39	0.13
	2	0.25963	0.03154	0.22147	0.09595	0.21573	0.02848	0.46845	0.01308				2	0.02	0	0.01	0	0.01333	0.00577	0.01333	0.00577				2	0.32	0.18028	0.165	0.02121	0.14	0	0.2	0.10583
	3	0.2388	0.02447	0.186	0.01051	0.17767	0.03736	0.3511	0.04028				3	0.01667	0.00577	0.01	0	0.01667	0.00577	0.01333	0.00577				3	0.2	0.01414	n/a	n/a	n/a	n/a	n/a	n/a
	4	0.20075	0.01775	0.68525	0.04108	0.2687	0.02885	0.2266	0.0314				4	0.02	0	0.02333	0.00577	0.02333	0.00577	0.02	0				4	0.165	0.02121	0.04	0	n/a	n/a	n/a	n/a
	5	0.18667	0.02111	0.1866	0.0198	0.19273	0.01466	0.213	0.03847				5	0.03667	0.00577	0.02333	0.00577	0.02333	0.00577	0.03	0				5	0.22	0.08485	0.1	0	n/a	n/a	n/a	n/a
																														n/a	n/a	n/a	n/a
Fig S3c		Control		Aerosol-low		Aerosol-high		River-high						Control		Aerosol-low		Aerosol-high		River-high						Control		Aerosol-low		Aerosol-high		River-high
B1 Spring	Incubation days	mean	SD	mean	SD	mean	SD	mean	SD				Incubation days	mean	SD	mean	SD	mean	SD	mean	SD				Incubation days	mean	SD	mean	SD	mean	SD	mean	SD
	0	0.675	0.24749	1.175	0.24749	2.674	0.24749	2.675	0.24749				0	0.00533	0.00057735	0.00599	0.00057735	0.00794	0.00057735	0.00909	0.00057735				0	0.2	0	0.2	0	0.2	0	0.2	0
	2	0.34333	0.09292	0.28333	0.02517	1.45	0.05	2.54333	0.10786				2	0.002	0	0.00233	0.00057735	0.00233	0.00057735	0.00333	0.00057735				2	0.17333	0.00577	0.17333	0.00577	0.17667	0.00577	0.41333	0.01528
	3	0.43333	0.01528	0.33	0.02	1.02	0.03606	2.16333	0.13013				3	0.00367	0.00208	0.00433	0.00115	0.00233	0.00057735	0.00333	0.00057735				3	0.16333	0.00577	0.18333	0.00577	0.17	0.01	0.43	0.01732
	4	0.34333	0.01155	0.28333	0.02309	0.89	0.04583	1.95667	0.1601				4	0.00233	0.00057735	0.00333	0.00057735	0.00333	0.00057735	0.0035	0.000707107				4	0.15333	0.01528	0.16	0.01732	0.15667	0.01155	0.42	0.04359
	5	0.29667	0.05508	0.32	0.01	0.69333	0.02517	1.70333	0.09713				5	0.00333	0.00057735	0.00333	0.00115	0.00433	0.00115	0.004	0.001				5	0.14	0	0.13667	0.00577	0.15667	0.01155	0.42	0.03
Fig S3d		Control		Aerosol-low		Aerosol-high		River-low		River-high				Control		Aerosol-low		Aerosol-high		River-low		River-high				Control		Aerosol-low		Aerosol-high		River-low		River-high
B1 Summer	Incubation days	mean	SD	mean	SD	mean	SD	mean	SD	mean	SD		Incubation days	mean	SD	mean	SD	mean	SD	mean	SD	mean	SD		Incubation days	mean	SD	mean	SD	mean	SD	mean	SD	mean	SD
	0	3.59	0.06658	4.09	0.06658	5.59	0.06658	4.09	0.06658	5.59	0.06658		0	0.03367	0.00208	0.03789	0.00208	0.05055	0.00208	0.03461	0.00208	0.03743	0.00208		0	8.47	0.03055	8.47	0.03055	8.47	0.03055	8.47	0.03055	8.47	0.03055
	2	0.59	0.06429	0.62667	0.13229	2.92333	0.30665	1.60333	0.80525	4.01333	0.23352		2	0.02733	0.00493	0.02267	0.00057735	0.02333	0.00115	0.02333	0.00115	0.023	0.001		2	8.21333	0.10214	8.21667	0.04583	8.24	0.11504	8.43667	0.14933	8.59667	0.08718
	3	0.60333	0.07638	0.48667	0.07	0.94333	0.40204	0.83333	0.27592	1.93667	0.21166		3	0.02433	0.00057735	0.02433	0.00057735	0.02533	0.00057735	0.023	0.001	0.024	0.001		3	8.19667	0.03	8.21333	0.11504	8.20333	0.08963	8.41667	0.18248	8.57667	0.05196
	4	0.57667	0.14107	0.55333	0.09713	0.44667	0.04	0.47667	0.08544	0.81667	0.29309		4	0.02533	0.00153	0.02867	0.00404	0.02167	0.00115	0.021	0.00173	0.02267	0.00208		4	8.24667	0.05	8.26	0.04933	8.16	0.05774	8.48667	0.17776	8.55	0.06658
	5	0.59667	0.06557	0.63	0.01528	0.54667	0.14107	0.56333	0.1124	0.66	0.14572		5	0.02367	0.00153	0.023	0.001	0.02033	0.00057735	0.02267	0.00057735	0.022	4.24919e-18		5	8.09333	0.1097	8.15667	0.04	8.12667	0.05568	8.34667	0.1562	8.5	0.07572
Fig S3e		Control		Aerosol-low		Aerosol-high								Control		Aerosol-low		Aerosol-high								Control		Aerosol-low		Aerosol-high
Y1 Summer	Incubation days	mean	SD	mean	SD	mean	SD						Incubation days	mean	SD	mean	SD	mean	SD						Incubation days	mean	SD	mean	SD	mean	SD
	0	1.53333	0.2635	2.03333	0.2635	3.53333	0.2635						0	0.01067	0.00057735	0.01489	0.00057735	0.02755	0.00057735						0	1.61667	0.00577	1.61667	0.00577	1.61667	0.00577
	1	1.14667	0.19655	1.53667	0.1159	3.51	0.1253						1	0.00867	0.00153	0.00733	0.00057735	0.00667	0.00057735						1	1.61667	0.03055	1.6	0.02646	1.57333	0.01528
	2	0.36	0.01	1.01667	0.19088	2.96333	0.01528						2	0.00433	0.00057735	0.00433	0.00057735	0.00733	0.00057735						2	1.56667	0.01528	1.56	0.03464	1.54	0
	3	0.61333	0.13796	1.43333	0.16073	3.20667	0.07506						3	0.00667	0.00057735	0.00633	0.00057735	0.006	1.0623e-18						3	1.54667	0.00577	1.57	0.03464	1.57667	0.01528
	4	0.67667	0.09504	1.29667	0.1464	3.15667	0.1124						4	0.00233	0.00057735	0.00633	0.00473	0.00933	0.00057735						4	1.64	0.02646	1.63667	0.02082	1.60333	0.00577
Fig S3f		Control		Aerosol-low		Aerosol-high								Control		Aerosol-low		Aerosol-high								Control		Aerosol-low		Aerosol-high
Y1 Summer-DCM	Incubation days	mean	SD	mean	SD	mean	SD						Incubation days	mean	SD	mean	SD	mean	SD						Incubation days	mean	SD	mean	SD	mean	SD
	0	1.99667	0.02887	2.49667	0.02887	3.99667	0.02887						0	0.113	0	0.11722	0	0.12988	0						0	3.09667	0.01155	3.09667	0.01155	3.09667	0.01155
	1	1.94333	0.09713	2.41333	0.08505	4.09667	0.17156						1	0.101	0.00265	0.10033	0.00153	0.10133	0.00057735						1	3.06667	0.02517	3.07667	0.04619	3.10667	0.08963
	2	1.44667	0.16921	1.87667	0.03786	3.81667	0.06429						2	0.08733	0.00351	0.076	0.00173	0.07733	0.00306						2	3.05667	0.04619	3.01667	0.01528	3.01667	0.00577
	3	1.26333	0.08327	1.55667	0.01528	3.42	0.07211						3	0.079	0.00436	0.06033	0.00153	0.06133	0.00153						3	3.04333	0.01155	3.02667	0.01155	3.03667	0.01155
	4	1.04333	0.09452	1.35667	0.05508	3.18667	0.04041						4	0.067	0.00608	0.04267	0.00306	0.042	0.00361						4	2.98667	0.01528	2.94	0.01732	2.92667	0.01155
Fig S3g		Control		Aerosol-low		Aerosol-medium		Aerosol-high						Control		Aerosol-low		Aerosol-medium		Aerosol-high						Control		Aerosol-low		Aerosol-medium		Aerosol-high
Y2 Summer	Incubation days	mean	SD	mean	SD	mean	SD	mean	SD				Incubation days	mean	SD	mean	SD	mean	SD	mean	SD				Incubation days	mean	SD	mean	SD	mean	SD	mean	SD
	0	0.27223	0.00768	0.77224	0.00768	1.27225	0.00768	2.27226	0.00768				0	0.01833	0.00404	0.01868	0.00404	0.01903	0.00404	0.01973	0.00404				0	1.01667	0.03512	1.01667	0.03512	1.01667	0.03512	1.01667	0.03512
	1	0.24807	0.01561	0.5678	0.02151	0.95367	0.02269	1.7555	0.00901				1	0.013	0.001	0.01433	0.00115	0.01533	0.00231	0.01767	0.00551				1	0.99	0.01	0.98667	0.00577	0.99	0.01	1.01	0.02
	3	0.3471	0.01497	0.59237	0.01551	0.97935	0.04193	1.67603	0.01191				3	0.01	0.003	0.007	0.001	0.00433	0.00153	0.00533	0.00115				3	1.05	0.01	1.03333	0.01528	1.03667	0.01528	1.03667	0.01155
	4	0.38717	0.00969	0.6148	0.01273	0.97263	0.01281	1.7435	0.04024				4	0.00967	0.00115	0.00967	0.00153	0.006	0.001	0.00567	0.00115				4	1.00667	0.01528	1.01667	0.02517	1.02667	0.01528	1.06667	0.01528
	5	0.3145	0.01449	0.481	0.028	0.9198	0.02	1.6832	0.0286				5	0.00333	0.00057735	0.002	0.001	0.003	0.002	0.00367	0.00208				5	1.10333	0.01528	1.08667	0.00577	1.08667	0.00577	1.11	0.02
Fig S3h		Control		Aerosol-low		Aerosol-medium		Aerosol-high						Control		Aerosol-low		Aerosol-medium		Aerosol-high						Control		Aerosol-low		Aerosol-medium		Aerosol-high
Y3 Summer	Incubation days	mean	SD	mean	SD	mean	SD	mean	SD				Incubation days	mean	SD	mean	SD	mean	SD	mean	SD				Incubation days	mean	SD	mean	SD	mean	SD	mean	SD
	0	0.23227	0.04352	0.73227	0.04352	1.23228	0.04352	2.23229	0.04352				0	0.013	0.00173	0.01335	0.00173	0.0137	0.00173	0.0144	0.00173				0	1.04	0	1.04	0	1.04	0	1.04	0
	1	0.3309	0.00527	0.55963	0.02334	0.9383	0.01383	1.6552	0.01711				1	0.01233	0.00153	0.01333	0.00057735	0.01167	0.00153	0.01233	0.00057735				1	1.03667	0.00577	1.01667	0.00577	1.01333	0.00577	1.01667	0.01155
	2	0.3264	0.01384	0.5097	0.01873	0.74343	0.03069	1.4163	0.01022				2	0.01133	0.00208	0.014	0.001	0.01067	0.00057735	0.01233	0.00057735				2	0.98	0.01732	0.88	0.01	0.89667	0.02082	0.95667	0.03215
	3	0.31417	0.00664	0.43013	0.01259	0.6551	0.05663	1.37677	0.02045				3	0.01067	0.00153	0.01267	0.00057735	0.013	0.00173	0.01567	0.00306				3	0.72	0.02	0.71	0.02646	0.67333	0.01528	0.70333	0.01528
	4	0.3919	0.02728	0.42953	0.0212	0.7203	0.01836	1.3203	0.02684				4	0.01067	0.00153	0.00767	0.00057735	0.00867	0.00153	0.012	2.12459e-18				4	0.68	0.02	0.65	0.01	0.63333	0.04163	0.68	0.02
	5	0.2431	0.01895	0.2934	0.01307	0.45537	0.04	1.11877	0.03961				5	0.01	0	0.01033	0.00153	0.01	0.001	0.01	0				5	0.64	0.02	0.69333	0.02517	0.64667	0.04509	0.6	0.01
	6	0.21553	0.01428	0.21477	0.01269	0.30523	0.00752	0.85787	0.07006				6	0.00967	0.00057735	0.00933	0.00115	0.01	0	0.01233	0.00208				6	0.73667	0.04509	0.74	0.01732	0.73333	0.05686	0.72333	0.02517

## Sheet: Figure S4
Figure S4	Activity of alkaline phosphatase (APA) in response to iron and nutrient additions
	nM P·h-1
Y4 Summer	Incubation days	Sample 1	Sample 2	Sample 3		E2 Autumn	Incubation days	Sample 1	Sample 2	Sample 3		Y5 Autumn	Incubation days	Sample 1	Sample 2	Sample 3
Control group	0	22.6142	21.9908	22.4003		Control group	0	3.24502	3.22842	1.5905		Control group	0	0.456528	0.518616	0.939936
Control group	1	32.2428	29.5872	27.4911		Control group	4	3.18329	2.56027	3.70336		Control group	4	5.75336	5.00347	8.09413
	2	29.8538	28.8701	30.5427		Fe-2nM	4	2.72588	1.53739	0.752146		Fe-2nM	4	4.19584	6.93232	4.54245
	4	21.031	20.1418	21.3063		N-2μM	4	3.61322	3.31291	3.4292		N-2μM	4	23.9767	12.1489	17.0586
	6	13.1951	n/a	14.117		P-0.2μM	4	3.44866	2.10832	3.07579		P-0.2μM	4	2.79101	1.55977	2.23009
Fe-2nM	1	22.9026	22.5022	21.6945		N+P-2+0.2μM	4	4.40833	4.11936	1.89256		N+P-2+0.2μM	4	2.01409	2.27257	0.197853
	2	21.9216	20.8278	22.2519
	4	15.5832	15.2611	14.815
	6	10.024	9.38971	10.7091
N-2μM	1	32.8616	27.6904	27.6606
	2	30.4637	30.1044	n/a
	4	30.9043	30.473	29.1181
	6	16.8604	18.1346	17.2865
P-0.2μM	1	13.5459	13.5095	13.8693
	2	10.0089	11.4887	11.3426
	4	7.14013	6.5906	6.52412
	6	4.01486	3.74568	5.26403
N+P-2+0.2μM	1	12.5161	13.4567	12.9766
	2	8.21292	8.70222	10.6079
	4	14.9324	16.8036	14.5801
	6	6.75626	6.21599	6.80679

[truncated: 10 more sheets: Figure S5, Figure S6, Figure S7, Figure S8, Figure S9, Figure S10, Figure S11, Figure S12, Figure S13, Figure S14]
